# Supplementary material for: Comparative genomic analysis of Mycoplasma pneumoniae isolated in the United Kingdom, between 2016 and 2024
Source: BMC Genomics. 2025 Oct 8;26:893. doi: 10.1186/s12864-025-12101-y (PMC12505857; doi:10.1186/s12864-025-12101-y)
Supplement: Supplementary file 1 — Supplementary Material 1. [file 12864_2025_12101_MOESM1_ESM.xlsx]

## Sheet: Table 1
Supplementary table 1: Patient and Genomic Data for 38 M. pneumoniae isolates from UK
sampleID	Country of Isolation	Year of sample collection	Gender (M/F/Unknown)	Age (years)	Sample type	Species identification	23S rRNA Mutation (Macrolide Resistance, WGS)	23S rRNA Mutation (Macrolide Resistance, PCR + Sanger Sequencing )	P1 type	Sequence type (ST)	hmw1 Virulence Gene – % Identity	hmw1 Virulence Gene – % coverage	hmw1 Virulence Gene – Nucleotide Mismatches	hmw2 Virulence Gene – % Identity	hmw2 Virulence Gene – % coverage	hmw2 Virulence Gene – Nucleotide Mismatches	hmw3 Virulence Gene – % Identity	hmw3 Virulence Gene – % coverage	hmw2 Virulence Gene – Nucleotide Mismatches	CARDS Virulence Gene – % Identity	CARDS Virulence Gene – % coverage	CARDS Virulence Gene – Nucleotide Mismatches
1616461-positive-control NCTC 5167	England	2024	Unknown	Unknown	Unknown	Mycoplasma pneumoniae M129 B7 uid185759(99.59%)	S	S	type 1	3	100	100	None	100	100	None	100	100	None	100	100	None
1616462	England	2024	M	37	Sputum	Mycoplasma pneumoniae M129 B7 uid185759(99.59%)	S	S	type 1	NOVEL ST; Closest to ST3(DLV)	100	100	None	100	100	None	100	100	None	100	100	None
1616463	England	2024	M	48	Sputum	Mycoplasma pneumoniae M129 B7 uid185759(99.59%)	S	S	type 1	NOVEL ST;Closest to ST3(SLV)	100	100	None	100	100	None	100	100	None	100	100	None
1616465	England	2024	M	17	Sputum	Mycoplasma pneumoniae M129 B7 uid185759(99.49%)	S	S	type 1	NOVEL ST; Closest to ST3(SLV)	100	100	None	100	100	None	100	100	None	100	100	None
1616466	England	2024	F	9	NPA	Mycoplasma pneumoniae M129 B7 uid185759(99.50%)	R (23s[2063:A-G])	R (23s[2063:A-G])	type 1	3	100	100	None	100	100	None	100	100	None	100	100	None
1616469	England	2024	M	14	BAL	Mycoplasma pneumoniae M129 B7 uid185759(99.50%)	R (23s[2063:A-G])	R (23s[2063:A-G])	type 1	3	100	100	None	100	100	None	100	100	None	100	100	None
1616470	England	2024	M	5	Sputum	Mycoplasma pneumoniae M129 B7 uid185759(99.50%)	R (23s[2063:A-G])	R (23s[2063:A-G])	type 1	3	100	100	None	100	100	None	100	100	None	100	100	None
1616472	England	2024	F	83	Sputum	Mycoplasma pneumoniae M129 B7 uid185759(99.50%)	S	S	type 1	20	100	100	None	100	100	None	100	100	None	100	100	None
1616474	England	2024	F	37	Sputum	Mycoplasma pneumoniae M129 B7 uid185759(99.49%)	R (23s[2063:A-G])	R (23s[2063:A-G])	type 1	3	100	100	None	100	100	None	100	100	None	99.94	100	901:G-A
1616475	England	2024	M	13	Nose swab	Mycoplasma pneumoniae M129 B7 uid185759(99.51%)	S	S	type 1	17	100	100	None	100	100	None	100	100	None	100	100	None
101_S74_L001	England	2020	M	17	Nose/Throat swab	Mycoplasma pneumoniae M129 B7 uid185759 (95.69%)	S	S	type 1	20	100	100	None	100	100	None	100	100	None	100	100	None
113_S78_L001	England	2020	M	64	Nose/Throat swab	Mycoplasma pneumoniae M129 B7 uid185759 (94.58%)	S	S	type 1	3	100	100	None	100	100	None	100	100	None	100	100	None
115_S79_L001	England	2020	M	14	Nose/Throat swab	Mycoplasma pneumoniae M129 B7 uid185759 (96.84%)	S	S	type 1	20	100	100	None	100	100	None	100	100	None	100	100	None
116_S80_L001	England	2020	M	10	Throat swab	Mycoplasma pneumoniae M129 B7 uid185759 (96.41%)	S	S	type 1	20	100	100	None	100	100	None	100	100	None	100	100	None
71_S61_L001	England	2016	M	61	Sputum	Mycoplasma pneumoniae M129 B7 uid185759 (94.39%)	S	S	type 1	20	100	100	None	100	100	None	100	100	None	97.58	97.6	None
77_S63_L001	England	2016	M	7	Sputum	Mycoplasma pneumoniae M129 B7 uid185759 (96.25%)	S	S	type 1	20	100	100	None	100	100	None	100	100	None	100	100	None
79_S64_L001	England	2017	F	<1 month - 20days	Nasopharyngeal aspirate	Mycoplasma pneumoniae M129 B7 uid185759 (94.91%)	S	S	type 1	17	100	100	None	100	100	None	100	100	None	100	100	None
91_S70_L001	England	2019	F	2	Nose/Throat swab	Mycoplasma pneumoniae M129 B7 uid185759 (95.62%)	S	S	type 1	3	100	100	None	100	100	None	100	100	None	100	100	None
93_S72_L001	England	2020	F	53	Nose/Throat swab	Mycoplasma pneumoniae M129 B7 uid185759 (96.48%)	S	S	type 1	20	100	100	None	100	100	None	100	100	None	100	100	None
1616468	England	2024	M	6	Throat swab	Mycoplasma pneumoniae M129 B7 uid185759(97.01%)	R (23s[2063:A-G])	R (23s[2063:A-G])	type 2	14	99.7	100	173:G-A;241:T-C	99.85	100	88:T-C	100	100	None	99.94	100	1112:T-G
1616471	England	2024	M	6	Sputum	Mycoplasma pneumoniae M129 B7 uid185759(97.00%)	S	S	type 2	14	99.7	100	173:G-A;241:T-C	99.85	100	88:T-C	100	100	None	99.94	100	1112:T-G
1616473	England	2024	M	<1	NPA	Mycoplasma pneumoniae M129 B7 uid185759(97.00%)	S	S	type 2	2	99.85	100	241:T-C	99.85	100	88:T-C	99.85	100	587:C-T	99.94	100	1112:T-G
1616476	England	2024	M	34	Sputum	Mycoplasma pneumoniae M129 B7 uid185759(97.04%)	S	S	type 2	14	99.7	100	173:G-A;241:T-C	99.85	100	88:T-C	100	100	None	99.94	100	1112:T-G
102_S75_L001	England	2020	M	40	Nose/Throat swab	Mycoplasma pneumoniae M129 B7 uid185759 (94.15%)	S	S	type 2	14	99.7	100	173:G-A;241:T-C	99.85	100	88:T-C	100	100	None	99.94	100	1112:T-G
103_S76_L001	England	2020	M	29	Unknown	Mycoplasma pneumoniae M129 B7 uid185759 (94.64%)	S	S	type 2	NOVEL ST;Closest to ST 14(SLV)	99.7	100	173:G-A;241:T-C	99.85	100	88:T-C	100	100	None	99.94	100	1112:T-G
112_S77_L001	England	2020	M	32	Throat swab	Mycoplasma pneumoniae M129 B7 uid185759 (94.55%)	S	S	type 2	14	99.7	100	173:G-A;241:T-C	99.85	100	88:T-C	100	100	None	99.94	100	1112:T-G
117_S81_L001	England	2020	F	73	Throat swab	Mycoplasma pneumoniae M129 B7 uid185759 (95.51%)	S	S	type 2	14	99.7	100	173:G-A;241:T-C	99.85	100	88:T-C	100	100	None	99.89	100	926:G-A;1112:T-G
118_S82_L001	England	2020	F	26	Throat swab	Mycoplasma pneumoniae M129 B7 uid185759 (95.28%)	S	S	type 2	14	99.7	100	173:G-A;241:T-C	99.85	100	88:T-C	100	100	None	99.94	100	1112:T-G
119_S83_L001	England	2020	F	82	Throat swab	Mycoplasma pneumoniae M129 B7 uid185759 (94.25%)	S	S	type 2	14	99.7	100	173:G-A;241:T-C	99.85	100	88:T-C	100	100	None	99.94	100	1112:T-G
70_S60_L001	England	2016	M	27	BAL	Mycoplasma pneumoniae M129 B7 uid185759 (95.48%)	S	S	type 2	14	99.7	100	173:G-A;241:T-C	99.85	100	88:T-C	100	100	None	99.89	99.9	1112:T-G
76_S62_L001	England	2016	M	8	Sputum	Mycoplasma pneumoniae M129 B7 uid185759 (93.83%)	R 23s[2064:A-G])	R 23s[2064:A-G])	type 2	14	99.7	100	173:G-A;241:T-C	99.85	100	88:T-C	100	100	None	99.55	100	1:A-G;2:T-C;3:G-C;4:C-A;5:C-A;7:A-N;8:A-N;1112:T-G
80_S65_L001	England	2017	M	38	Throat swab	Mycoplasma pneumoniae M129 B7 uid185759 (95.88%)	S	S	type 2	14	99.7	100	173:G-A;241:T-C	99.85	100	88:T-C	100	100	None	99.44	100	1:A-G;2:T-C;3:G-C;4:C-A;5:C-A;7:A-T;8:A-C;9:T-N;10:C-N;1112:T-G
81_S66_L001	England	2018	F	49	Nose/Throat swab	Mycoplasma pneumoniae M129 B7 uid185759 (95.75%)	S	S	type 2	14	99.7	100	173:G-A;241:T-C	99.85	100	88:T-C	100	100	None	98.09	98.1	1112:T-G
82_S67_L001	England	2018	F	50	Throat swab	Mycoplasma pneumoniae M129 B7 uid185759 (94.57%)	S	S	type 2	14	99.7	100	173:G-A;241:T-C	99.85	100	88:T-C	100	100	None	99.94	100	1112:T-G
84_S68_L001	England	2018	F	17	Nose/Throat swab	Mycoplasma pneumoniae M129 B7 uid185759 (93.68%)	S	S	type 2	14	99.7	100	173:G-A;241:T-C	99.85	100	88:T-C	100	100	None	99.94	100	1112:T-G
89_S69_L001	England	2019	F	36	Throat swab	Mycoplasma pneumoniae M129 B7 uid185759 (95.25%)	S	S	type 2	14	99.7	100	173:G-A;241:T-C	99.85	100	88:T-C	100	100	None	99.94	100	1112:T-G
92_S71_L001	England	2020	F	32	Nose/Throat swab	Mycoplasma pneumoniae M129 B7 uid185759 (96.30%)	S	S	type 2	14	99.7	100	173:G-A;241:T-C	99.85	100	88:T-C	100	100	None	99.94	100	1112:T-G
99_S73_L001	England	2020	M	8	Nasopharyngeal aspirate	Mycoplasma pneumoniae M129 B7 uid185759 (94.82%)	S	S	type 2	14	99.7	100	173:G-A;241:T-C	99.85	100	88:T-C	100	100	None	99.89	100	926:G-A;1112:T-G

## Sheet:  Table 2
Supplementary Table 2: Patient and Genomic Data for 290 M. pneumoniae isolates obtained from the NCBI RefSeq database
Sample ID	Accession Number (GenBank)	Country of Isolation	Year of sample collection	Sequence type (ST)	23S rRNA Mutation (Macrolide Resistance, WGS)	P1 type
Mac	GCA_001272915.1	USA	1944	2	S	type 2
FH	GCA_001272835.1	USA	1954	2	S	type 2
FH	GCA_000143945.1	USA	1954	2	S	type 2
FH 1965	GCA_002563545.1	USA	1954	2	S	type 2
FH 2009	GCA_001901705.1	USA	1954	2	S	type 2
PI 1428	GCA_000319675.2	USA	1960	3	S	type 1
549	GCA_002128025.1	USA	1965	1	S	type 1
M547	SRR2135852	Denmark	1967	2	S	type 2
Mympn_M547	GCA_001296805.1	Denmark	1967	2	S	type 2
NCTC10119	GCA_900660465.1	UK	1967	2	S	type 2
M129; ATCC 29342	GCA_000027345.1	USA	1968	1	S	type 1
M129 2002	GCA_002147855.1	USA	1968	1	S	type 1
M129-B7	GCA_000331085.2	USA	1968	1	S	type 1
KPI-002	GCA_009809995.1	Japan	1976	7	S	type 2
Mympn_6421	GCA_001296905.1	France	1979	3	S	type 1
KPI-007	GCA_009810315.1	Japan	1979	7	S	type 2
KPI-015	GCA_009810335.1	Japan	1980	7	S	type 2
KPI-020	GCA_009810015.1	Japan	1980	7	S	type 2
PO1	GCA_000319655.2	USA	1980	2	S	type 2
M2192	GCA_001272875.1	UK	1982	NT (only 7 alleles)	S	type 2
M2592	GCA_001272895.1	UK	1982	2	S	type 2
KPI-040	GCA_009810355.1	Japan	1983	3	S	type 1
KPI-037	GCA_009810035.1	Japan	1983	7	S	type 2
85084	GCA_001272795.1	China	1984	NT (only 7 alleles)	S	type 1
85138	GCA_001272815.1	China	1984	NT (only 7 alleles)	S	type 1
KPI-064	GCA_009810055.1	Japan	1984	7	S	type 2
KPI-079	GCA_009810395.1	Japan	1985	3	S	type 1
KPI-072	GCA_009810375.1	Japan	1985	NT (only 7 alleles)	S	type 2
KPI-102	GCA_009810415.1	Japan	1987	7	S	type 2
KPI-111	GCA_009810435.1	Japan	1988	3	S	type 1
KPI-119	GCA_009810075.1	Japan	1988	NT (only 7 alleles)	S	type 1
KPI-131	GCA_009810455.1	Japan	1988	3	S	type 1
KPI-136	GCA_009810095.1	Japan	1989	3	S	type 1
KPI-150	GCA_009810475.1	Japan	1990	3	S	type 1
5393	SRR2135843	Germany	1991	2	S	type 2
KPI-165	GCA_009810495.1	Japan	1991	2	S	type 2
KPI-170	GCA_009810515.1	Japan	1991	2	S	type 2
Mympn_5393	GCA_001296685.1	Germany	1991	2	S	type 2
KPI-180	GCA_009810115.1	Japan	1992	3	S	type 1
KPI-187	GCA_009810135.1	Japan	1992	7	S	type 2
5392	SRR2135842	Germany	1993	3	S	type 1
Mympn_5392	GCA_001296665.1	Germany	1993	3	S	type 1
KPI-199	GCA_009810535.1	Japan	1993	2	S	type 2
19294	GCA_000387745.2	USA	1994	NT (only 7 alleles)	S	type 2
KPI-200	GCA_009810555.1	Japan	1994	7	S	type 2
2285	SRR2135831	France	1996	3	S	type 1
Mympn_2285	GCA_001296505.1	France	1996	3	S	type 1
986	GCA_002563415.1	Kenya	1998	3	S	type 1
309	GCA_000283755.1	Japan	1998	2	S	type 2
1145	SRR2135830	France	1999	20	S	type 1
2882	SRR2135832	Spain	1999	2	S	type 2
Mympn_1145	GCA_001296485.1	France	1999	20	S	type 1
1005	GCA_002563365.1	USA	1999	NT (only 7 alleles)	S	type 2
Mympn_4358	GCA_001296825.1	Japan	2003	NT (only 7 alleles)	R (23s[A2063C])	type 2
1134	GCA_002128235.1	USA	1999	2	S	type 2
39443	GCA_001272715.1	USA	1999	2	S	type 2
Mympn_2882	GCA_001296525.1	Spain	1999	2	S	type 2
1801	GCA_002128105.1	USA	2000	2	S	type 2
3163	SRR2135833	France	2001	*7	S	type 2
Mympn_3163	GCA_001296515.1	France	2001	NT (only 7 alleles)	S	type 2
4358	SRR2135838	Japan	2000-2003	NOVEL allele. Closest ST:7(SLV)	R (23s[A2063C])	type 2
S55-tet-R	GCA_002090295.1	China	2015	1	R (23s[A2063C])	type 1
3912	SRR2135835	France	2005	3	S	type 1
S68-tet-R	GCA_002090275.1	China	2015	1	R (23s[A2063C])	type 1
3896	SRR2135834	France	2005	14	S	type 2
S12-tet-R	GCA_002096035.1	China	2016	1	R (23s[A2063C])	type 1
Mympn_3912	GCA_001296815.1	France	2005	3	S	type 1
S34-tet-R	GCA_002096015.1	China	2016	1	R (23s[A2063C])	type 1
Mympn_3896	GCA_001296565.1	France	2005	14	S	type 2
4802	SRR2135839	Tunisia	2006	1	S	type 1
51494	GCA_001272735.1	USA	2006	20	S	type 1
RI3	GCA_002128085.1	USA	2007	2	S	type 2
4807	SRR2135840	Tunisia	2008	1	S	type 1
KCH-144_S	GCA_009810295.1	Japan	2008	3	S	type 1
Mympn_4807	GCA_001296855.1	Tunisia	2008	1	S	type 1
Mympn_4911	GCA_001296625.1	France	2008	2	S	type 2
S4-tet-R	GCA_002095995.1	China	2016	1	R (23s[A2063C])	type 1
54524	GCA_001272775.1	USA	2009	20	S	type 1
E57	GCA_002128005.1	Egypt	2009	NT (only 7 alleles)	S	type 2
KCH-161	GCA_009810615.1	Japan	2009	14	S	type 2
S63-tet-R	GCA_002090215.1	China	2016	1	R (23s[A2063C])	type 1
10-1059	GCA_009947575.1	Korea	2010	17	S	type 1
10-1110	GCA_009947205.1	Korea	2010	1	S	type 1
S91-tet-R	GCA_002090315.1	China	2016	1	R (23s[A2063C])	type 1
10-1257	GCA_009946285.1	Korea	2010	3	S	type 1
10-980	GCA_009948395.1	Korea	2010	1	S	type 1
M29	GCA_000733995.1	China	2005	3	R (23s[A2063C])	type 1
Mympn_4010	GCA_001296585.1	France	2005	3	R (23s[A2063C])	type 1
E16	GCA_002128065.1	Egypt	2010	20	S	type 1
G6	GCA_002563515.1	Guatemala	2010	3	S	type 1
K21	GCA_002563435.1	Kenya	2010	3	S	type 1
10-1385	GCA_009945865.1	Korea	2010	14	S	type 2
K27	GCA_002128185.1	Kenya	2010	16	S	type 2
KCH-266	GCA_009810635.1	Japan	2010	14	S	type 2
5767	SRR2135844	France	2011	20	S	type 1
5817	SRR2135845	France	2011	3	S	type 1
5837	SRR2135846	France	2011	3	S	type 1
10-1048	GCA_009947985.1	Korea	2010	3	R (23s[A2063C])	type 1
6250	SRR2135849	France	2011	3	S	type 1
6282	SRR2135850	France	2011	2	S	type 1
6009	SRR2135848	France	2011	NOVEL allele. Closest ST:14(SLV)	S	type 2
11-107	GCA_009945535.1	Korea	2011	3	S	type 1
11-129	GCA_009945165.1	Korea	2011	17	S	type 1
10-1213	GCA_009946845.1	Korea	2010	3	R (23s[A2063C])	type 1
11-473	GCA_009944075.1	Korea	2011	3	S	type 1
CIP10349	GCA_001455605.1	China	2010	3	R (23s[A2063C])	type 1
11-994	GCA_009943205.1	Korea	2011	3	S	type 1
CIP10361	GCA_001455635.1	China	2010	3	R (23s[A2063C])	type 1
5954	SRR2135847	France	2011	3	R (23s[A2063C])	type 1
11-212	GCA_009944335.1	Korea	2011	3	R (23s[A2063C])	type 1
KCH-721	GCA_009810975.1	Japan	2011	3	S	type 1
11-634	GCA_009943805.1	Korea	2011	3	R (23s[A2063C])	type 1
KCH-443	GCA_009810915.1	Japan	2011	3	R (23s[A2063C])	type 1
KCH-595	GCA_009810955.1	Japan	2011	3	R (23s[A2063C])	type 1
Mympn_5767	GCA_001296705.1	France	2011	20	S	type 1
Mympn_5817	GCA_001296725.1	France	2011	3	S	type 1
Mympn_5837	GCA_001296895.1	France	2011	3	S	type 1
KCH-837	GCA_009811055.1	Japan	2011	3	R (23s[A2063C])	type 1
Mympn_6250	GCA_001296885.1	France	2011	3	S	type 1
KCH-917	GCA_009811095.1	Japan	2011	3	R (23s[A2063C])	type 1
Mympn_5954	GCA_001296735.1	France	2011	3	R (23s[A2063C])	type 1
11-1384	GCA_009942915.1	Korea	2011	33	S	type 2
11-174	GCA_009944725.1	Korea	2011	14	S	type 2
Y4-45	GCA_009811275.1	Japan	2011	3	R (23s[A2063C])	type 1
K-004_L	GCA_009810255.1	Japan	2011	14	S	type 2
K-004_S	GCA_009810275.1	Japan	2011	14	S	type 2
K708	GCA_009810895.1	Japan	2011	7	S	type 2
KCH-338	GCA_009810655.1	Japan	2011	14	S	type 2
KCH-348	GCA_009810155.1	Japan	2011	14	S	type 2
KCH-349	GCA_009810675.1	Japan	2011	14	S	type 2
KCH-501	GCA_009810935.1	Japan	2011	14	S	type 2
12-060	GCA_009942655.1	Korea	2012	3	R (23s[A2063C])	type 1
KCH-825	GCA_009811035.1	Japan	2011	NT (only 6 alleles)	S	type 2
KCH-845	GCA_009811075.1	Japan	2011	14	S	type 2
M241	GCA_009810855.1	Japan	2011	14	S	type 2
M282	GCA_009810875.1	Japan	2011	14	S	type 2
Mympn_6009	GCA_001296765.1	France	2011	NT (only 7 alleles)	S	type 2
Mympn_6282	GCA_001296785.1	France	2011	2	S	type 2
Y3-12	GCA_009811155.1	Japan	2011	7	S	type 2
Y3-2	GCA_009811115.1	Japan	2011	14	S	type 2
12-091	GCA_009942395.1	Korea	2012	3	R (23s[A2063C])	type 1
Y3-60	GCA_009811195.1	Japan	2011	14	S	type 2
Y4-15	GCA_009811215.1	Japan	2011	7	S	type 2
C267	GCA_001558175.1	China	2012	3	R (23s[A2063C])	type 1
Y4-67	GCA_009811295.1	Japan	2011	7	S	type 2
CIP12206	GCA_001455675.1	China	2012	3	R (23s[A2063C])	type 1
CIP12311	GCA_001455625.1	China	2012	3	R (23s[A2063C])	type 1
K-32	GCA_009810735.1	Japan	2012	3	R (23s[A2063C])	type 1
S355	GCA_001509195.1	China	2012	3	R (23s[A2063C])	type 1
SRC-1	GCA_009810575.1	Japan	2013	3	R (23s[A2063C])	type 1
FL1	GCA_002128145.1	USA	2012	20	S	type 1
FL8	GCA_002128045.1	USA	2012	3	S	type 1
15-215	GCA_009941705.1	Korea	2015	3	R (23s[A2063C])	type 1
15-885	GCA_009941325.1	Korea	2015	3	R (23s[A2063C])	type 1
15-969	GCA_009940965.1	Korea	2015	3	R (23s[A2063C])	type 1
15-982	GCA_009940325.1	Korea	2015	3	R (23s[A2063C])	type 1
GA3	GCA_002128285.1	USA	2012	2	S	type 2
K-24	GCA_009810715.1	Japan	2012	NT (only 7 alleles)	S	type 2
KCH-402	GCA_002355695.1	Japan	2012	NT (only 7 alleles)	S	type 2
KCH-405	GCA_002355715.1	Japan	2012	14	S	type 2
CO36	GCA_002563345.1	USA	2013	3	S	type 1
16-002	GCA_009939975.1	Korea	2016	3	R (23s[A2063C])	type 1
I-37	GCA_009810175.1	Japan	2013	14	S	type 2
I-42	GCA_009810195.1	Japan	2013	16	S	type 2
14-637	GCA_009942155.1	Korea	2014	14	S	type 2
CO3	GCA_002128125.1	USA	2014	14	S	type 2
16-004	GCA_009939845.1	Korea	2016	3	R (23s[A2063C])	type 1
16-032	GCA_009939825.1	Korea	2016	3	R (23s[A2063C])	type 1
16-118	GCA_009939805.1	Korea	2016	3	R (23s[A2063C])	type 1
16-462	GCA_009939785.1	Korea	2016	3	R (23s[A2063C])	type 1
16-710	GCA_009939765.1	Korea	2016	3	R (23s[A2063C])	type 1
KP2440	GCA_009810795.1	Japan	2016	3	R (23s[A2063C])	type 1
KP2446	GCA_009810815.1	Japan	2016	3	R (23s[A2063C])	type 1
KP2450	GCA_009810835.1	Japan	2016	3	R (23s[A2063C])	type 1
006-213	SAMN17804462	Taiwan	2018	3	R (23s[A2063C])	type 1
006-312	SAMN17804467	Taiwan	2018	3	R (23s[A2063C])	type 1
006-324	SAMN17804468	Taiwan	2018	3	R (23s[A2063C])	type 1
S04	SAMN17804534	Taiwan	2018	3	R (23s[A2063C])	type 1
FH-tet-R	GCA_002090235.1	China	2016	1	S	type 1
S06	SAMN17804535	Taiwan	2018	3	R (23s[A2063C])	type 1
006-342	SAMN17804471	Taiwan	2019	3	R (23s[A2063C])	type 1
006-356	SAMN17804475	Taiwan	2019	3	R (23s[A2063C])	type 1
006-361	SAMN17804476	Taiwan	2019	3	R (23s[A2063C])	type 1
006-370	SAMN17804477	Taiwan	2019	3	R (23s[A2063C])	type 1
006-390	SAMN17804479	Taiwan	2019	3	R (23s[A2063C])	type 1
006-391	SAMN17804480	Taiwan	2019	3	R (23s[A2063C])	type 1
006-400	SAMN17804481	Taiwan	2019	3	R (23s[A2063C])	type 1
16-734	GCA_009939745.1	Korea	2016	14	S	type 2
006-411	SAMN17804482	Taiwan	2019	3	R (23s[A2063C])	type 1
006-414	SAMN17804483	Taiwan	2019	3	R (23s[A2063C])	type 1
006-425	SAMN17804484	Taiwan	2019	3	R (23s[A2063C])	type 1
403-09	SAMN17804488	Taiwan	2019	3	R (23s[A2063C])	type 1
403-10	SAMN17804489	Taiwan	2019	3	R (23s[A2063C])	type 1
403-11	SAMN17804490	Taiwan	2019	3	R (23s[A2063C])	type 1
403-12	SAMN17804491	Taiwan	2019	3	R (23s[A2063C])	type 1
403-31	SAMN17804495	Taiwan	2019	3	R (23s[A2063C])	type 1
403-50	SAMN17804497	Taiwan	2019	3	R (23s[A2063C])	type 1
403-56	SAMN17804498	Taiwan	2019	3	R (23s[A2063C])	type 1
S08	SAMN17804536	Taiwan	2018	17	S	type 1
S09	SAMN17804537	Taiwan	2018	17	S	type 1
006-268	SAMN17804466	Taiwan	2018	14	S	type 2
S13	SAMN17804538	Taiwan	2018	14	S	type 2
403-61	SAMN17804499	Taiwan	2019	3	R (23s[A2063C])	type 1
403-74	SAMN17804502	Taiwan	2019	3	R (23s[A2063C])	type 1
403-83	SAMN17804503	Taiwan	2019	3	R (23s[A2063C])	type 1
006-352	SAMN17804474	Taiwan	2019	17	S	type 1
403-85	SAMN17804504	Taiwan	2019	3	R (23s[A2063C])	type 1
407-07	SAMN17804511	Taiwan	2019	3	R (23s[A2063C])	type 1
407-14	SAMN17804514	Taiwan	2019	3	R (23s[A2063C])	type 1
407-21	SAMN17804515	Taiwan	2019	3	R (23s[A2063C])	type 1
407-28	SAMN17804518	Taiwan	2019	3	R (23s[A2063C])	type 1
407-29	SAMN17804519	Taiwan	2019	3	R (23s[A2063C])	type 1
407-33	SAMN17804520	Taiwan	2019	3	R (23s[A2063C])	type 1
625	SAMN17804451	Taiwan	2019	3	R (23s[A2063C])	type 1
627	SAMN17804452	Taiwan	2019	3	R (23s[A2063C])	type 1
630	SAMN17804453	Taiwan	2019	3	R (23s[A2063C])	type 1
633	SAMN17804454	Taiwan	2019	3	R (23s[A2063C])	type 1
637	SAMN17804455	Taiwan	2019	3	R (23s[A2063C])	type 1
639	SAMN17804456	Taiwan	2019	3	R (23s[A2063C])	type 1
663	SAMN17804457	Taiwan	2019	3	R (23s[A2063C])	type 1
K01	SAMN17804522	Taiwan	2019	3	R (23s[A2063C])	type 1
K04	SAMN17804523	Taiwan	2019	3	R (23s[A2063C])	type 1
K06	SAMN17804524	Taiwan	2019	3	R (23s[A2063C])	type 1
K08	SAMN17804525	Taiwan	2019	3	R (23s[A2063C])	type 1
K25	SAMN17804526	Taiwan	2019	3	R (23s[A2063C])	type 1
K32	SAMN17804527	Taiwan	2019	3	R (23s[A2063C])	type 1
NS01	SAMN17804528	Taiwan	2019	3	R (23s[A2063C])	type 1
NS02	SAMN17804529	Taiwan	2019	3	R (23s[A2063C])	type 1
NS04	SAMN17804531	Taiwan	2019	3	R (23s[A2063C])	type 1
NS17	SAMN17804533	Taiwan	2019	3	R (23s[A2063C])	type 1
S45	SAMN17804540	Taiwan	2019	3	R (23s[A2063C])	type 1
S50	SAMN17804542	Taiwan	2019	3	R (23s[A2063C])	type 1
S53	SAMN17804544	Taiwan	2019	3	R (23s[A2063C])	type 1
S54	SAMN17804545	Taiwan	2019	3	R (23s[A2063C])	type 1
S55	SAMN17804546	Taiwan	2019	3	R (23s[A2063C])	type 1
S59	SAMN17804548	Taiwan	2019	3	R (23s[A2063C])	type 1
403-103	SAMN17804508	Taiwan	2020	3	R (23s[A2063C])	type 1
403-104	SAMN17804509	Taiwan	2020	3	R (23s[A2063C])	type 1
407-27	SAMN17804517	Taiwan	2019	17	S	type 1
403-111	SAMN17804510	Taiwan	2020	3	R (23s[A2063C])	type 1
677	SAMN17804460	Taiwan	2020	3	R (23s[A2063C])	type 1
Y4-20	GCA_009811235.1	Japan	2011	7	R (23s[A2063C])	type 2
11-949	GCA_009943505.1	Korea	2011	14	R (23s[A2063C])	type 2
KCH-731	GCA_009810995.1	Japan	2011	14	R (23s[A2063C])	type 2
Y3-43	GCA_009811175.1	Japan	2011	14	R (23s[A2063C])	type 2
403-06	SAMN17804487	Taiwan	2019	14	R (23s[A2063C])	type 2
S62	SAMN17804549	Taiwan	2019	14	R (23s[A2063C])	type 2
403-88	SAMN17804506	Taiwan	2020	14	R (23s[A2063C])	type 2
006-210	SAMN17804461	Taiwan	2018	17	R (23s[A2063C])	type 1
006-226	SAMN17804463	Taiwan	2018	17	R (23s[A2063C])	type 1
006-227	SAMN17804464	Taiwan	2018	17	R (23s[A2063C])	type 1
006-252	SAMN17804465	Taiwan	2018	17	R (23s[A2063C])	type 1
006-326	SAMN17804469	Taiwan	2018	17	R (23s[A2063C])	type 1
006-350	SAMN17804473	Taiwan	2019	17	R (23s[A2063C])	type 1
006-426	SAMN17804485	Taiwan	2019	17	R (23s[A2063C])	type 1
403-19	SAMN17804492	Taiwan	2019	17	R (23s[A2063C])	type 1
403-24	SAMN17804493	Taiwan	2019	17	R (23s[A2063C])	type 1
403-36	SAMN17804496	Taiwan	2019	17	R (23s[A2063C])	type 1
403-72	SAMN17804501	Taiwan	2019	17	R (23s[A2063C])	type 1
673	SAMN17804458	Taiwan	2019	17	R (23s[A2063C])	type 1
S52	SAMN17804543	Taiwan	2019	17	R (23s[A2063C])	type 1
NS14	SAMN17804532	Taiwan	2019	17	S	type 1
676	SAMN17804459	Taiwan	2020	17	R (23s[A2063C])	type 1
54089	GCA_001272755.1	USA	2009	20	R (23s[A2063C])	type 1
1006	GCA_002128205.1	USA	1999	NT (only 7 alleles)	R (23s[A2063C])	type 2
S48	SAMN17804541	Taiwan	2019	17	S	type 1
KCH-803	GCA_009811015.1	Japan	2011	NT (only 7 alleles)	R (23s[A2063C])	type 1
K-001	GCA_009810235.1	Japan	2011	3	R (23s[A2063T])	type 1
K-12	GCA_009810695.1	Japan	2012	3	R (23s[A2063T])	type 1
K-35	GCA_009810755.1	Japan	2012	3	R (23s[A2063T])	type 1
006-337	SAMN17804470	Taiwan	2019	17	R (23s[A2063T])	type 1
006-428	SAMN17804486	Taiwan	2019	17	R (23s[A2063T])	type 1
403-65	SAMN17804500	Taiwan	2019	17	R (23s[A2063T])	type 1
006-345	SAMN17804472	Taiwan	2019	2	S	type 2
006-380	SAMN17804478	Taiwan	2019	14	S	type 2
407-12	SAMN17804512	Taiwan	2019	17	R (23s[A2063T])	type 1
403-26	SAMN17804494	Taiwan	2019	14	S	type 2
407-24	SAMN17804516	Taiwan	2019	17	R (23s[A2063T])	type 1
407-37	SAMN17804521	Taiwan	2019	17	R (23s[A2063T])	type 1
NS03	SAMN17804530	Taiwan	2019	17	R (23s[A2063T])	type 1
S57	SAMN17804547	Taiwan	2019	17	R (23s[A2063T])	type 1
403-87	SAMN17804505	Taiwan	2020	17	R (23s[A2063T])	type 1
403-95	SAMN17804507	Taiwan	2020	17	R (23s[A2063T])	type 1
Y4-35	GCA_009811255.1	Japan	2011	3	R (23s[A2064C])	type 1
4010	SRR2135836	France	2005	3	R (23s[A2064G])	type 1
S32	SAMN17804539	Taiwan	2019	3	R (23s[A2064G])	type 1
6421	SRR2135851	France	1970	3	S	type 1
4318	SRR2135837	Japan	2000	NOVEL allele. Closest ST:7(SLV)	R (23s[C2617G])	type 2
Mympn_4318	GCA_001296605.1	Japan	2003	NT (only 7 alleles)	R (23s[C2617G])	type 2
682	GCA_002563355.1	Denmark	N/A	2	S	type 2

## Sheet:  Table 3
Supplementary table 3: Sequence Coordinates of Putative Recombination Events
	Sequence coordinates of recombination sites		Size (bp)	Clade	Inculding Gene	Known or predicted function
	Start	End
Cooridnate 1	164465	173394	8929	P1 type-1
	164484	165259		P1 type-1	MPN_127	DUF16 domain-containing protein
	165516	165797		P1 type-1		hypothetical protein
	165798	166933		P1 type-1		adhesin P1
	167632	168081		P1 type-1	MPN129	MPN129 family protein
	168154	168660		P1 type-1		adhesin
	169042	169464		P1 type-1	MPN130	DUF16 domain-containing protein
	169730	169936		P1 type-1		hypothetical protein
	170068	170733		P1 type-1	MPN131	adhesin P1 family protein
	171049	171819		P1 type-1	MPN132	adhesin P1 family protein
	172277	173182		P1 type-1	MPN133	thermonuclease family protein
	173206	174966		P1 type-1	MPN134	ABC transporter ATP-binding protein
Cooridnate 2	178657	190749	12092
	178392	178892		P1 type-1	MPN138	DUF16 domain-containing protein
	179129	179620		P1 type-1	MPN139	DUF16 domain-containing protein
	179871	180845		P1 type-1	MPN140	bifunctional oligoribonuclease/PAP phosphatase NrnA
	180858	185741		P1 type-1	MPN141	adhesin P1
	185747	189403		P1 type-1	MPN142	cytadherence protein MgpC
	189520	190047		P1 type-1	MPN143	MPN143 family protein
	190050	190190		P1 type-1		hypothetical protein
	190273	191856		P1 type-1	MPN144	adhesin P1
			21021
